# Supplementary material for: Regorafenib Induces Senescence and Epithelial-Mesenchymal Transition in Colorectal Cancer to Promote Drug Resistance
Source: Cells. 2022 Nov 18;11(22):3663. doi: 10.3390/cells11223663 (PMC9688587; doi:10.3390/cells11223663)
Supplement: Supplementary file 1 [file cells-11-03663-s001.zip]

Archive with 1 entries (1 files):
- cells-2012438-supplementary.pdf
